# Supplementary material for: Anti-Inflammatory Activity of Bryophytes Extracts in LPS-Stimulated RAW264.7 Murine Macrophages
Source: Molecules. 2022 Mar 17;27(6):1940. doi: 10.3390/molecules27061940 (PMC8953629; doi:10.3390/molecules27061940)
Supplement: Supplementary file 1 [file molecules-27-01940-s001.zip]

Archive with 1 entries (1 files):
- molecules-1616276-supplementary.pdf
